# Supplementary material for: microRNA-146a inhibits cancer metastasis by downregulating VEGF through dual pathways in hepatocellular carcinoma
Source: Mol Cancer. 2015 Jan 21;14:5. doi: 10.1186/1476-4598-14-5 (PMC4326400; doi:10.1186/1476-4598-14-5)
Supplement: Supplementary file 1 — Additional file 1: Table S1: primers and duplex. (XLSX 12 KB) [file 12943_2014_1467_MOESM1_ESM.xlsx]

## Sheet: Sheet1
Supplementary Table S1 primers and duplex
The primer sequences and duplex used were as follows
Gene	Sequence
146RT stem loop primer	5’-GTCGTATCCAGTGCAGGGTCCGAGGTATTCGCACTGGATACGACAACCCATG -3’
146PCR primer pairs	Forward primer: 5’-GTGCAGGGTCCGAGGT-3’
	Reverse primer: 5’-CGGCGGTGAGAACTGAATTCC-3’
U6 primer pairs	Forward primer: 5’-CTCGCTTCGGCAGCACA-3’
	Reverse primer: 5’-AACGCTTCACGAATTTGCGT-3’
HAb18G/CD147 primer pairs for QPCR	Forward primer: 5’-TCGCGCTGCTGGGCACC-3’
	Reverse primer: 5’-TGGCGCTGTCATTCAAGGA-3’
GAPDH primer pairs	Forward primer: 5’- ACCACAGTCCATGCCATCAC-3’
	Reverse primer: 5’- TCCACCACCCTGTTGCTGTA-3’
HAb18G/CD147 3’UTR	Forward primer: 5’- GCTCTAGAGGCAGGTGGCCCGAGGA-3:
	Reverse primer: 5’- GCTCTAGAGAGTCGAACACAGACCCGTGG-3:
HAb18G/CD147 coding region	Forward primer: 5’- GATTCATGGCGGCTGCGCTGTTCGTGCTG-3:
	Reverse primer: 5’- CTCGAGGCCTCAGGAAAGTTCCTCA-3:
EHMT 3’UTR-Xbal	Forward primer: 5’- GCTCTAGAGCGAACGGACCACACCCTCT -3
	Reverse primer: 5’- GCTCTAGAGCCAAACCCAACATTTATTGAGAAC -3
MPZL1 3’UTR-Xbal	Forward primer: 5’- GCTCTAGAGCGCCTTCACTTCTTCTTGCG -3
	Reverse primer: 5’- GCTCTAGACGAAGCCTCAATGTTTTATTAGTAACAC -3
RHOA 3’UTR-Xbal	Forward primer: 5’-GCTCTAGAGCGCTGCAAGCACAGCCTTATGCGGTTAAT -3
	Reverse primer: 5’- GCTCTAGAGCCTGCCTTTATTCTATTAGTAGTTGG -3
KIF2C 3’UTR-Xbal	Forward primer: 5’- GCTCTAGAGCTGGTTTGACACCCAGCCTCTT -3
	Reverse primer: 5’- GCTCTAGAGCCTCTTTATTGTTACATACAATGT -3
APC for QPCR	Forward primer: 5’- ACCTCATCATTACACGCCTATT -3
	Reverse primer: 5’- CCTTATTTTCTTTTGCCTTTCT-3
CTNNB1 for QPCR	Forward primer: 5’-GAGCCTGCCATCTGTGCTCT-3’
	Reverse primer: 5’-ACGCAAAGGTGCATGATTTG-3
Human pre-miR-146a	Forward primer Hind III: 5’- CCCAAGCTTCCGATGTGTATCCTCAGC -3
	Reverse primer BamH1: 5’- CGCGGATCCACGATGACAGAGATATCC-3
miR-146a duplex	5’-GUUCUUCGUGAGUUCCUCtt-3’,
	5’-dTdTCAAGAAGCACUCAAGGAG-3’
MiRNA Scrambled	5’-UUCUCCGAACGUGUCACGUTT-3’
	5’-ACGUGACACGUUCGGAGAATT-3’
AS-miR-146a：	5’-AACCCATGGAATTCAGTTCTCA-3’
AS-MicroRNA Scrambled：	5’-CAGUACUUUUGUGUAGUACAA-3’
